# Supplementary material for: Co-Occurrence of Francisella, Spotted Fever Group Rickettsia, and Midichloria in Avian-Associated Hyalomma rufipes
Source: Microorganisms. 2022 Jul 11;10(7):1393. doi: 10.3390/microorganisms10071393 (PMC9323704; doi:10.3390/microorganisms10071393)
Supplement: Supplementary file 1 [file microorganisms-10-01393-s001.zip]

Archive with 1 entries (1 files):
- microorganisms-1693673-supplementary.pdf
